# Supplementary material for: RNAi-Mediated Knockdown of Acidic Ribosomal Stalk Protein P1 Arrests Egg Development in Adult Female Yellow Fever Mosquitoes, Aedes aegypti
Source: Insects. 2024 Jan 24;15(2):84. doi: 10.3390/insects15020084 (PMC10889338; doi:10.3390/insects15020084)
Supplement: Supplementary file 1 [file insects-15-00084-s001.zip]

Archive with 1 entries (1 files):
- insects-2802290-supplementary.pdf
